# Supplementary material for: Exosomal miR-1304-3p promotes breast cancer progression in African Americans by activating cancer-associated adipocytes
Source: Nat Commun. 2022 Dec 14;13:7734. doi: 10.1038/s41467-022-35305-2 (PMC9751138; doi:10.1038/s41467-022-35305-2)
Supplement: Supplementary file 3 — Dataset 1 [file 41467_2022_35305_MOESM3_ESM.xlsx]

## Sheet: Cell_Media
							Normalized Peak Areas
LipidMolec	Class	Isomer	Calc Mass	Formula	BaseRt	Polarity	A1	A2	A3	B1	B2	B3
Cer(d18:1_16:0)	Cer	1	537.512	C34 H67 O3 N1	17.715	P	1440000	2.65633e+06	2.20936e+06	935208	1.96678e+06	1748400
Cer(d18:1_22:0)	Cer	1	621.606	C40 H79 O3 N1	23.468	P	850700	722522	15728.8	438652	395792	350644
Cer(d18:1_24:0)	Cer	1	649.637	C42 H83 O3 N1	25.018	P	2209000	2.01962e+06	1.58908e+06	1.03614e+06	1.00695e+06	810822
Cer(d18:1_24:0)	Cer	1	649.637	C42 H83 O3 N1	25.022	N	1075000	1.04388e+06	357032	34192.8	474630	442956
Cer(d18:1_24:1)	Cer	2	647.622	C42 H81 O3 N1	23.241	P	4017000	3.30602e+06	2.47127e+06	789961	1.81456e+06	1.58582e+06
Cer(d18:1_24:1)	Cer	1	647.622	C42 H81 O3 N1	23.246	N	1914000	1.80225e+06	1.92914e+06	1.36804e+06	1.38864e+06	1.31233e+06
Cer(d18:2_16:0)	Cer	1	535.496	C34 H65 O3 N1	15.807	P	1313000	1.07551e+06	847695	1.04455e+06	939646	831144
Cer(d18:2_24:0)	Cer	2	647.622	C42 H81 O3 N1	23.796	P	687100	639304	199532	397892	316794	359944
Cer(d18:2_24:1)	Cer	1	645.606	C42 H79 O3 N1	21.884	P	846000	815149	668721	20790.7	646087	577633
Cer(d34:1)	Cer	1	537.512	C34 H67 O3 N1	17.713	N	2297000	1.51269e+06	1.42151e+06	1.37742e+06	1.27262e+06	1.20556e+06
Cer(t18:0_16:0)	Cer	1	555.523	C34 H69 O4 N1	17.692	P	2878000	2.65958e+06	2.20936e+06	1.99852e+06	1.96678e+06	1.72257e+06
ChE()	ChE	2	386.355	C27 H46 O1	15.973	P	4841000	4.17227e+06	52755.6	2.69111e+06	2.40296e+06	2.53063e+06
ChE()	ChE	2	386.355	C27 H46 O1	32.108	P	73170000	7.54642e+07	7.5687e+07	1.05943e+08	4.22713e+07	3.98178e+07
ChE(22:1)	ChE	1	706.663	C49 H86 O2	26.263	P	563000	524534	663300	556402	54321.3	12351.8
Co(Q10)	Co	1	862.684	C59 H90 O4	27.366	P	145100	136020	118494	410508	310673	373033
DG(16:0_16:0)	DG	1	568.507	C35 H68 O5	21.24	P	731000	372292	9392.23	510466	445146	648933
DG(16:0_16:1)	DG	1	566.491	C35 H66 O5	19.472	P	340200	333765	8723.37	1.10472e+06	1.27487e+06	2.61709e+06
DG(16:0_18:1)	DG	1	594.522	C37 H70 O5	21.302	P	2090000	2.01719e+06	1.30182e+06	4.12126e+06	4.51235e+06	9.50322e+06
DG(16:1_16:1)	DG	1	564.475	C35 H64 O5	17.534	P	2082	119636	13236.4	62724.6	447710	980978
DG(16:1_18:1)	DG	1	592.507	C37 H68 O5	19.551	P	566200	681968	427720	1.66985e+06	1.99627e+06	4.59833e+06
DG(18:0_16:0)	DG	1	596.538	C37 H72 O5	22.985	P	7755000	3.19571e+06	3.85617e+06	2.24793e+06	1.6322e+06	1.36056e+06
DG(18:0_18:0)	DG	1	624.569	C39 H76 O5	24.55	P	18820000	1.1404e+07	1.15748e+07	5.5996e+06	3.32978e+06	3.02216e+06
DG(18:0_18:1)	DG	1	622.554	C39 H74 O5	23.033	P	3301000	2.53386e+06	1.78551e+06	2.16253e+06	2.09081e+06	3.10207e+06
DG(18:0_20:3)	DG	1	646.554	C41 H74 O5	22.56	P	2544000	1.81279e+06	1.40743e+06	1.02773e+06	952786	736078
DG(18:1_18:1)	DG	1	620.538	C39 H72 O5	21.357	P	2472000	2.46491e+06	1.57288e+06	4.85234e+06	5.39047e+06	1.26411e+07
DG(30:1e)	DG	1	524.481	C33 H64 O4	28.19	P	52190	120042	162639	1.8785e+06	1.83443e+06	1.79662e+06
DG(36:4e)	DG	2	602.527	C39 H70 O4	29.091	P	0	35298.8	0	1.36124e+06	1.11847e+06	1.39431e+06
DG(36:4e)	DG	2	602.527	C39 H70 O4	30.02	P	593000	619108	534034	6.88062e+06	6.6147e+06	6.83378e+06
LPC(16:0)	LPC	1	495.332	C24 H50 O7 N1 P1	3.764	P	465700	617080	360622	399833	435532	682344
LPE(18:1)	LPE	1	479.301	C23 H46 O7 N1 P1	3.89	P	21620	10868.7	259659	1.07204e+06	12293.6	1118.07
LPE(18:1)	LPE	2	479.301	C23 H46 O7 N1 P1	3.899	N	31620	393056	4915.78	270373	2786.57	249.068
LPE(18:1)	LPE	2	479.301	C23 H46 O7 N1 P1	4.171	N	25530	10333.3	1.10116e+06	620453	24923.7	74710
PC(14:1e_18:1)	PC	1	715.552	C40 H78 O7 N1 P1	19.367	N	9700	6577.97	6007.09	178340	1.4021e+06	1.12186e+06
PC(16:0_16:1)	PC	2	731.547	C40 H78 O8 N1 P1	15.825	P	21310000	2.13237e+07	1.49684e+07	2.78136e+07	3.09167e+07	31341000
PC(16:0_16:1)	PC	1	731.547	C40 H78 O8 N1 P1	15.796	N	1036000	745720	514038	1.07334e+06	1.51395e+06	1.50729e+06
PC(16:0_18:1)	PC	1	759.578	C42 H82 O8 N1 P1	17.893	P	31050000	2.73906e+07	1.97702e+07	4.15361e+07	4.69182e+07	53630000
PC(16:0_18:1)	PC	1	759.578	C42 H82 O8 N1 P1	17.892	N	4512000	5.37917e+06	4.01669e+06	8.20046e+06	9.71053e+06	9.35856e+06
PC(16:1_18:1)	PC	1	757.562	C42 H80 O8 N1 P1	16.029	N	1762	8646.26	4796.8	10008.8	6698.03	1.85931e+06
PC(16:1e_18:1)	PC	1	743.583	C42 H82 O7 N1 P1	21.242	N	94650	11030.9	633.659	85918.8	653458	647211
PC(16:2e_18:1)	PC	1	741.567	C42 H80 O7 N1 P1	19.41	N	3305	254440	79629.8	123573	7072.99	955489
PC(18:0_18:1)	PC	1	787.609	C44 H86 O8 N1 P1	19.907	P	13190000	1.18663e+07	8.87122e+06	1.14483e+07	1.34537e+07	1.22312e+07
PC(18:0_18:1)	PC	1	787.609	C44 H86 O8 N1 P1	19.904	N	3490000	3.11703e+06	2.11853e+06	3.11262e+06	3.6727e+06	3.43652e+06
PC(18:1_18:1)	PC	2	785.593	C44 H84 O8 N1 P1	18.028	P	15530000	1.44942e+07	1.01808e+07	1.69638e+07	2.13824e+07	1.94818e+07
PC(18:1_18:1)	PC	1	785.593	C44 H84 O8 N1 P1	18.037	N	2787000	2.51358e+06	1.90731e+06	2.75742e+06	3.5381e+06	3.42412e+06
PC(22:2_14:2)	PC	1	781.562	C44 H80 O8 N1 P1	15.95	P	710300	483250	532273	19205.6	648651	628956
PC(30:0)	PC	1	705.531	C38 H76 O8 N1 P1	15.516	P	2458000	2.10073e+06	1.5595e+06	1.02708e+06	1.11976e+06	1.03333e+06
PC(32:0)	PC	1	733.562	C40 H80 O8 N1 P1	17.724	P	4077000	3.36928e+06	2.8057e+06	2.61606e+06	3.00097e+06	2.70286e+06
PC(32:1)	PC	2	731.547	C40 H78 O8 N1 P1	16.177	P	2841000	2.3765e+06	1.6806e+06	298063	14543.4	2.02292e+06
PC(33:1)	PC	1	745.562	C41 H80 O8 N1 P1	16.812	P	2035000	1.93527e+06	1.32012e+06	6802.98	916572	1.14872e+06
PC(34:1e)	PC	1	745.598	C42 H84 O7 N1 P1	19.227	P	1955000	1.80468e+06	12814	1.51587e+06	1.81456e+06	1.68674e+06
PC(34:2)	PC	3	757.562	C42 H80 O8 N1 P1	15.958	P	10990000	1.05767e+07	7.32932e+06	1.65465e+07	1.96742e+07	1.74151e+07
PC(34:2)	PC	3	757.562	C42 H80 O8 N1 P1	16.295	P	3140000	2.95481e+06	2.10797e+06	1.75914e+06	2.05972e+06	1.92923e+06
PC(34:2)	PC	3	757.562	C42 H80 O8 N1 P1	16.732	P	2005000	2.32378e+06	1.31027e+06	1.36739e+06	1.90365e+06	1.70948e+06
PC(34:2e)	PC	1	743.583	C42 H82 O7 N1 P1	18.895	P	434000	426392	236214	509819	1.06111e+06	812200
PC(36:2)	PC	2	785.593	C44 H84 O8 N1 P1	18.433	P	5985	3.04322e+06	2.17627e+06	1.02773e+06	1.38704e+06	1.85208e+06
PC(36:2e)	PC	1	771.614	C44 H86 O7 N1 P1	19.274	P	7501	471570	5182.63	666065	744795	715411
PC(36:3)	PC	1	783.578	C44 H82 O8 N1 P1	16.677	P	2969000	9984.56	2618.42	1.95258e+06	1.77802e+06	1.69329e+06
PC(38:2)	PC	1	813.625	C46 H88 O8 N1 P1	19.845	P	1257000	585042	225864	526641	629743	593822
PE(16:0p_18:1)	PE	1	701.536	C39 H76 O7 N1 P1	19.376	P	26230	222889	3300.66	219649	1.65752e+06	1.75357e+06
PE(16:0p_22:3)	PE	1	753.567	C43 H80 O7 N1 P1	20.305	P	241900	233433	2331.86	60201.4	420790	470511
PE(16:1e_18:1)	PE	1	701.536	C39 H76 O7 N1 P1	19.374	N	21610	1822.53	3779.42	178340	1.4021e+06	1.12186e+06
PE(16:1e_22:3)	PE	1	753.567	C43 H80 O7 N1 P1	20.304	N	16240	9441.13	1318.71	53958.1	340990	358567
PE(18:0_18:1)	PE	1	745.562	C41 H80 O8 N1 P1	20.31	P	1277000	1.20691e+06	597400	422801	750884	767078
PE(18:0_18:1)	PE	1	745.562	C41 H80 O8 N1 P1	20.296	N	771300	48381.7	422439	291529	563724	597267
PE(18:0p_18:1)	PE	1	729.567	C41 H80 O7 N1 P1	21.251	P	64.98	5180.46	2816.26	13146.6	829401	1.11359e+06
PE(18:1_18:1)	PE	1	743.547	C41 H78 O8 N1 P1	18.487	P	503600	862193	6575.27	482323	1.10437e+06	1137700
PE(18:1_18:1)	PE	1	743.547	C41 H78 O8 N1 P1	18.475	N	436400	2810.44	140250	270437	804724	839067
PE(18:1e_18:1)	PE	1	729.567	C41 H80 O7 N1 P1	21.229	N	94650	11030.9	1644.7	85918.8	653458	647211
PE(18:1p_18:1)	PE	1	727.552	C41 H78 O7 N1 P1	19.417	P	2495	339118	94344.8	3558.38	2724.08	1.22002e+06
PE(18:2e_18:1)	PE	1	727.552	C41 H78 O7 N1 P1	19.415	N	3305	254440	79629.8	123573	7072.99	955489
PS(39:1)	PS	1	831.599	C45 H86 O10 N1 P1	18.037	N	2787000	2.51358e+06	1.90731e+06	2.75742e+06	3.5381e+06	3.42412e+06
SM(d34:0)	SM	1	704.583	C39 H81 O6 N2 P1	16.294	P	2198000	1.86065e+06	272333	674799	747679	727122
SM(d34:1)	SM	2	702.568	C39 H79 O6 N2 P1	15.389	P	14500000	1.18987e+07	7.89961e+06	4.90734e+06	5.87439e+06	5.67989e+06
SM(d34:1)	SM	2	702.568	C39 H79 O6 N2 P1	15.831	P	786900	1.19636e+06	887826	5111.13	801520	693367
SM(d34:1)	SM	1	702.568	C39 H79 O6 N2 P1	15.37	N	6393000	572957	3.35698e+06	1.92444e+06	2.42219e+06	2.31983e+06
SM(d40:1)	SM	1	786.662	C45 H91 O6 N2 P1	21.735	P	2970000	2.18671e+06	315985	792549	920097	849744
SM(d41:3)	SM	1	796.646	C46 H89 O6 N2 P1	16.759	P	1627000	1.55568e+06	1.13284e+06	612042	597695	659611
SM(d42:1)	SM	1	814.693	C47 H95 O6 N2 P1	23.452	P	8056000	5.99966e+06	3.29643e+06	1.698e+06	1.73444e+06	1.62199e+06
SM(d42:1)	SM	1	814.693	C47 H95 O6 N2 P1	23.428	N	1367000	93356.9	850511	416654	499307	482911
SM(d42:2)	SM	1	812.677	C47 H93 O6 N2 P1	21.477	P	8167000	7.04354e+06	3.42669e+06	2.30454e+06	3.19454e+06	3.08312e+06
SM(d42:2)	SM	1	812.677	C47 H93 O6 N2 P1	21.482	N	2085000	2.29215e+06	3478.08	904800	1.30884e+06	1298900
SM(d42:3)	SM	3	810.662	C47 H91 O6 N2 P1	16.724	P	3019000	655850	2.1819e+06	924857	12998.7	368211
SM(d42:3)	SM	3	810.662	C47 H91 O6 N2 P1	16.827	P	447400	2.55413e+06	24212.8	147835	929712	651344
SM(d42:3)	SM	3	810.662	C47 H91 O6 N2 P1	19.991	P	926300	880037	437647	402097	687429	673389
TG(11:0_16:0_18:1)	TG	2	762.674	C48 H90 O6	27.678	P	245100	237488	244452	993760	1.10021e+06	1.01577e+06
TG(11:0_18:1_18:1)	TG	1	788.689	C50 H92 O6	27.638	P	448500	411711	409484	3.46457e+06	3.95151e+06	3.74067e+06
TG(15:0_14:0_16:0)	TG	1	764.689	C48 H92 O6	28.751	P	524900	428014	418285	292014	270741	322124
TG(15:0_16:0_16:0)	TG	1	792.721	C50 H96 O6	29.723	P	721900	605968	606623	714265	732296	773278
TG(15:0_16:0_16:1)	TG	1	790.705	C50 H94 O6	28.714	P	413600	502473	420186	2.61509e+06	2.88977e+06	2.73213e+06
TG(15:0_16:0_18:1)	TG	1	818.736	C52 H98 O6	29.668	P	1016000	1.06983e+06	987804	5.10143e+06	5.64365e+06	5.59722e+06
TG(15:0_18:1_21:0)	TG	2	888.815	C57 H108 O6	30.266	P	128300	330440	353370	0	1.66105e+06	1.78147e+06
TG(16:0_10:0_14:0)	TG	3	694.611	C43 H82 O6	25.958	P	38850	282909	5734.61	400157	382653	335007
TG(16:0_10:0_16:0)	TG	3	722.642	C45 H86 O6	27.12	P	35420	39346.2	15390.9	241388	422713	404722
TG(16:0_10:0_16:0)	TG	3	722.642	C45 H86 O6	27.222	P	53360	449751	174467	537640	1.0579e+06	956867
TG(16:0_10:0_16:1)	TG	3	720.627	C45 H84 O6	25.956	P	641100	590476	40744.3	3.07121e+06	3.22723e+06	2.69976e+06
TG(16:0_10:1_18:1)	TG	2	746.642	C47 H86 O6	26.287	P	1261000	1.33182e+06	1.35885e+06	1.10925e+07	1.17937e+07	1.10532e+07
TG(16:0_11:1_16:1)	TG	3	732.627	C46 H84 O6	25.761	P	479300	418200	393995	1.77725e+06	1.99242e+06	1.86034e+06
TG(16:0_12:2_18:1)	TG	4	772.658	C49 H88 O6	26.551	P	235800	334089	111876	1.20241e+06	2.05908e+06	1.97263e+06
TG(16:0_14:0_14:0)	TG	2	750.674	C47 H90 O6	28.237	P	1130000	1.155e+06	1.05187e+06	3.5972e+06	3.30415e+06	3.27636e+06
TG(16:0_14:0_16:0)	TG	1	778.705	C49 H94 O6	29.25	P	3750000	3.57773e+06	3.85405e+06	1.62392e+07	1.60112e+07	1.62853e+07
TG(16:0_14:0_16:1)	TG	2	776.689	C49 H92 O6	28.201	P	8407000	8.68681e+06	9.84283e+06	4.75206e+07	5.10524e+07	5.07022e+07
TG(16:0_14:1_16:0)	TG	2	776.689	C49 H92 O6	28.602	P	40840	7848.14	12609.8	414067	158990	17098.2
TG(16:0_16:0_16:0)	TG	1	806.736	C51 H98 O6	30.184	P	7865000	7.53749e+06	8.05451e+06	6.18188e+07	4.94821e+07	5.06333e+07
TG(16:0_16:0_16:1)	TG	2	804.721	C51 H96 O6	29.214	P	28440000	2.78935e+07	3.29855e+07	1.96035e+08	2.06357e+08	2.03222e+08
TG(16:0_16:0_16:1)	TG	2	804.721	C51 H96 O6	29.569	P	215100	278854	1745.38	171546	24600	199778
TG(16:0_16:0_17:0)	TG	1	820.752	C52 H100 O6	30.629	P	415200	417632	332812	620129	646728	644111
TG(16:0_16:0_18:1)	TG	2	832.752	C53 H100 O6	30.127	P	42180000	4.11549e+07	4.41519e+07	3.10453e+08	3.20384e+08	3.13238e+08
TG(16:0_16:0_18:1)	TG	2	832.752	C53 H100 O6	30.343	P	105700	52688.6	99906.9	3.7913e+06	6.2109e+06	6.12078e+06
TG(16:0_16:1_16:1)	TG	2	802.705	C51 H94 O6	28.187	P	40950000	3.24113e+07	3.92657e+07	2.86224e+08	3.01219e+08	3.03903e+08
TG(16:0_16:1_16:1)	TG	2	802.705	C51 H94 O6	28.844	P	121100	20455.8	57479.9	682239	126365	1.67021e+06
TG(16:0_16:1_17:1)	TG	2	816.721	C52 H96 O6	28.674	P	97080	1.49728e+06	1.58978e+06	9.3812e+06	1.01111e+07	1.00164e+07
TG(16:0_16:1_17:1)	TG	2	816.721	C52 H96 O6	29.102	P	7325000	6.97135e+06	6.44149e+06	1.61357e+06	1.08162e+06	1.17283e+06
TG(16:0_16:1_18:1)	TG	1	830.736	C53 H98 O6	29.161	P	72880000	6.96243e+07	7.39973e+07	5.56078e+08	6.03784e+08	6.06222e+08
TG(16:0_16:1_18:2)	TG	3	828.721	C53 H96 O6	28.367	P	4421000	7.34445e+06	7.68135e+06	6.05249e+07	6.21731e+07	6.52722e+07
TG(16:0_16:1_18:2)	TG	3	828.721	C53 H96 O6	28.791	P	670100	684969	799818	7.26881e+06	8.93177e+06	7.87744e+06
TG(16:0_16:1_18:3)	TG	2	826.705	C53 H94 O6	27.803	P	582500	646523	623661	6.6186e+06	7.05055e+06	6.44111e+06
TG(16:0_16:1_20:3)	TG	2	854.736	C55 H98 O6	28.799	P	1418000	1.59623e+06	1.46657e+06	2.16512e+07	2.26643e+07	2.23923e+07
TG(16:0_16:1_20:4)	TG	2	852.721	C55 H96 O6	27.998	P	170000	270013	264236	2.01922e+06	2.03761e+06	1.76734e+06
TG(16:0_17:0_18:1)	TG	2	846.768	C54 H102 O6	30.338	P	0	18955.3	27071.3	381394	497705	496689
TG(16:0_17:0_18:1)	TG	2	846.768	C54 H102 O6	30.559	P	642800	729903	674495	4.06626e+06	4.38737e+06	4.13678e+06
TG(16:0_17:1_18:1)	TG	1	844.752	C54 H100 O6	29.616	P	2377000	2.53953e+06	2.56561e+06	1.87365e+07	2.01133e+07	20398000
TG(16:0_17:1_20:3)	TG	3	868.752	C56 H100 O6	29.264	P	0	86138.1	34400.6	536346	548982	513911
TG(16:0_18:1_18:1)	TG	3	858.768	C55 H102 O6	30.058	P	109200000	1.00008e+08	1.00822e+08	8.54659e+08	9.00868e+08	9.23111e+08
TG(16:0_18:1_18:1)	TG	3	858.768	C55 H102 O6	30.281	P	2480000	2.65633e+06	480102	8.02901e+07	8.54719e+07	8.07378e+07
TG(16:0_18:1_18:1)	TG	3	858.768	C55 H102 O6	30.523	P	203600	66858.5	205024	2.30939e+06	2.54557e+06	2.68357e+06
TG(16:0_18:1_18:2)	TG	2	856.752	C55 H100 O6	29.387	P	6407000	7.68673e+06	7.7236e+06	1.23832e+08	1.16174e+08	1.24069e+08
TG(16:0_18:1_20:2)	TG	3	884.783	C57 H104 O6	30.243	P	3546000	3.69048e+06	3.53018e+06	6.17865e+07	6.23653e+07	6.88544e+07
TG(16:0_18:1_20:3)	TG	3	882.768	C57 H102 O6	29.716	P	1771000	1.92229e+06	1.9045e+06	3.66514e+07	3.98997e+07	4.00244e+07
TG(16:0_18:1_22:3)	TG	3	910.799	C59 H106 O6	30.367	P	175700	480086	560577	5.49285e+06	5.77184e+06	5.97956e+06
TG(16:0_18:1_22:6)	TG	1	904.752	C59 H100 O6	28.649	P	32640	56111.5	81530.8	987290	1.02393e+06	1063300
TG(16:0_18:1_24:0)	TG	1	944.877	C61 H116 O6	33.393	P	17690	11225.5	46595	437358	846707	763978
TG(16:0_6:0_14:0)	TG	2	638.548	C39 H74 O6	23.484	P	454000	256711	404556	748231	730053	669256
TG(16:0_6:0_16:0)	TG	3	666.58	C41 H78 O6	24.997	P	593700	445696	487424	1.40071e+06	2.90867e+06	2.70458e+06
TG(16:0_6:0_16:1)	TG	2	664.564	C41 H76 O6	23.511	P	1499000	1.33425e+06	1.3863e+06	9.67557e+06	9.11444e+06	7.54678e+06
TG(16:0_6:0_18:1)	TG	3	692.596	C43 H80 O6	24.958	P	3165000	2.778e+06	2.75782e+06	2.73413e+07	2.7228e+07	2.39527e+07
TG(16:0_8:0_14:0)	TG	3	666.58	C41 H78 O6	24.747	P	5235	19206.7	17608.7	517260	203793	247104
TG(16:0_8:0_16:0)	TG	3	694.611	C43 H82 O6	26.126	P	551900	496227	430466	2.00175e+06	2.05427e+06	1.94094e+06
TG(16:0_8:0_16:1)	TG	3	692.596	C43 H80 O6	24.757	P	1342000	1.19231e+06	1.27929e+06	5.80017e+06	6.31665e+06	5.94167e+06
TG(16:0_8:0_18:1)	TG	3	720.627	C45 H84 O6	26.074	P	2293000	2.01313e+06	2.06995e+06	1.3496e+07	1.52452e+07	1.44908e+07
TG(16:0_9:0_16:0)	TG	1	708.627	C44 H84 O6	26.677	P	8434	336685	168412	624011	705376	653067
TG(16:0_9:0_16:1)	TG	2	706.611	C44 H82 O6	25.362	P	712500	661934	665694	2.09395e+06	2.4443e+06	2.09801e+06
TG(16:0_9:0_16:1)	TG	2	706.611	C44 H82 O6	25.52	P	248500	167653	147150	922916	1.01752e+06	951356
TG(16:0_9:0_18:1)	TG	1	734.642	C46 H86 O6	26.618	P	988700	950602	1.0385e+06	4.6259e+06	5.23023e+06	4.86356e+06
TG(16:0e_16:1_18:1)	TG	1	816.757	C53 H100 O5	30.566	P	76560	29807.7	8202.36	1.8316e+06	1.90525e+06	654789
TG(16:0e_18:1_18:1)	TG	1	844.788	C55 H104 O5	31.366	P	262800	337821	372169	2.22367e+06	2.38501e+06	2.39492e+06
TG(16:1_11:1_16:1)	TG	1	730.611	C46 H82 O6	24.412	P	117000	100089	17890.3	380100	381371	326396
TG(16:1_11:1_18:1)	TG	1	758.642	C48 H86 O6	25.737	P	138400	8532.71	8012.26	823928	715631	738833
TG(16:1_12:2_18:1)	TG	2	770.642	C49 H86 O6	25.287	P	58300	71627.7	69653.2	715882	722361	618278
TG(16:1_14:0_14:0)	TG	2	748.658	C47 H88 O6	27.147	P	2242000	2.10479e+06	2.40509e+06	1.50002e+07	1.62355e+07	1.57273e+07
TG(16:1_14:0_16:1)	TG	1	774.674	C49 H90 O6	27.159	P	6815000	6.42062e+06	7.33636e+06	6.52802e+07	6.948e+07	6.60644e+07
TG(16:1_14:1_16:1)	TG	4	772.658	C49 H88 O6	25.951	P	551000	578796	245789	6.46656e+06	8.21389e+06	7.16789e+06
TG(16:1_14:1_18:1)	TG	3	800.689	C51 H92 O6	27.454	P	838300	321112	903316	4.95586e+06	4.63734e+06	1.03299e+07
TG(16:1_14:1_18:1)	TG	3	800.689	C51 H92 O6	27.766	P	301300	443425	266770	2.93373e+06	3.58296e+06	3.64078e+06
TG(16:1_14:1_18:2)	TG	2	798.674	C51 H90 O6	26.292	P	100700	104550	245860	2.09265e+06	2.18439e+06	2.21581e+06
TG(16:1_16:1_16:1)	TG	3	800.689	C51 H92 O6	27.083	P	6151000	8.3786e+06	9.35703e+06	7.77345e+07	7.85816e+07	7.32289e+07
TG(16:1_16:1_17:1)	TG	1	814.705	C52 H94 O6	27.629	P	191900	526156	189182	1.63233e+06	1.83026e+06	1565500
TG(16:1_16:1_18:1)	TG	3	828.721	C53 H96 O6	28.146	P	20960000	2.11695e+07	2.31638e+07	2.28966e+08	2.39174e+08	2.38424e+08
TG(16:1_16:1_18:2)	TG	2	826.705	C53 H94 O6	27.35	P	1389000	1.44942e+06	1.35533e+06	2.10656e+07	2.1251e+07	2.04807e+07
TG(16:1_16:1_18:3)	TG	1	824.689	C53 H92 O6	26.677	P	48830	69964.9	82164.4	1.44535e+06	1.19411e+06	1.54104e+06
TG(16:1_17:1_18:1)	TG	1	842.736	C54 H98 O6	28.645	P	607700	1.13148e+06	591274	8.11959e+06	8.51515e+06	6.89922e+06
TG(16:1_18:1_18:1)	TG	2	856.752	C55 H100 O6	29.107	P	25580000	3.07486e+07	3.37459e+07	3.24136e+08	3.50925e+08	3.50989e+08
TG(16:1_18:1_18:2)	TG	2	854.736	C55 H98 O6	28.396	P	3416000	3.54123e+06	3.0134e+06	5.43462e+07	5.63083e+07	5.50078e+07
TG(16:1_18:1_18:3)	TG	2	852.721	C55 H96 O6	27.75	P	364100	335793	276134	6.78358e+06	6.74289e+06	4.73611e+06
TG(16:1_18:1_20:3)	TG	1	880.752	C57 H100 O6	28.758	P	851400	576606	630279	1.14839e+07	1.20308e+07	1.19212e+07
TG(16:1_18:1_20:4)	TG	1	878.736	C57 H98 O6	27.977	P	26150	6084.82	3064.8	1.78081e+06	1.50497e+06	1.85518e+06
TG(16:1_18:1_22:3)	TG	2	908.783	C59 H104 O6	29.477	P	325100	436855	227202	3.9401e+06	4.12137e+06	4.25733e+06
TG(16:1_18:1_22:4)	TG	1	906.768	C59 H102 O6	28.724	P	13510	34317.4	15397.9	29395.5	674610	17098.2
TG(16:1_6:0_14:0)	TG	3	636.533	C39 H72 O6	21.836	P	124900	69397.2	3806.18	458061	474630	441578
TG(16:1_6:0_14:2)	TG	1	632.502	C39 H68 O6	19.222	P	95840	89544.7	95048.8	660566	647369	587622
TG(16:1_6:0_18:1)	TG	3	690.58	C43 H78 O6	23.505	P	933600	830560	801226	8.01607e+06	8.46066e+06	6.78556e+06
TG(16:1_8:0_16:1)	TG	3	690.58	C43 H78 O6	23.283	P	300300	251033	246986	174361	1.08611e+06	986489
TG(16:1_8:0_18:1)	TG	3	718.611	C45 H82 O6	24.74	P	693600	606293	635560	4.27006e+06	4.47069e+06	3.88533e+06
TG(16:1_9:0_18:1)	TG	3	732.627	C46 H84 O6	25.34	P	384200	339037	332741	1.57151e+06	1.73187e+06	1472500
TG(16:1_9:0_18:1)	TG	3	732.627	C46 H84 O6	25.501	P	131700	106659	179818	718147	681019	627578
TG(17:0_18:1_18:1)	TG	2	872.783	C56 H104 O6	30.291	P	20610	45697	33830.3	501085	486488	601400
TG(17:0_18:1_18:1)	TG	2	872.783	C56 H104 O6	30.495	P	1244000	1.3821e+06	1.08919e+06	9.25503e+06	9.69451e+06	1.03747e+07
TG(18:0_10:0_16:0)	TG	2	750.674	C47 H90 O6	28.373	P	141100	54967.8	32788.3	208586	44578.7	422289
TG(18:0_10:2_18:1)	TG	4	772.658	C49 H88 O6	26.84	P	29780	11793.3	5271.34	115809	442903	409889
TG(18:0_16:0_16:0)	TG	1	834.768	C53 H102 O6	31.063	P	4816000	4.41803e+06	4.56586e+06	3.87864e+07	4.8745e+07	5.24244e+07
TG(18:0_16:0_17:0)	TG	1	848.783	C54 H104 O6	31.468	P	254600	192635	152993	426683	292502	288989
TG(18:0_16:0_18:0)	TG	1	862.799	C55 H106 O6	31.869	P	4480000	3.86405e+06	3.82096e+06	1.60063e+07	1.44793e+07	1.44322e+07
TG(18:0_16:0_18:1)	TG	1	860.783	C55 H104 O6	30.988	P	17230000	1.85254e+07	1.70877e+07	2.16964e+08	2.19336e+08	2.30399e+08
TG(18:0_17:0_18:1)	TG	1	874.799	C56 H106 O6	31.385	P	212100	208046	190872	1.14354e+06	1.26077e+06	1.19626e+06
TG(18:0_18:0_18:0)	TG	1	890.83	C57 H110 O6	32.649	P	6440000	5.16748e+06	5.15658e+06	5.33434e+06	4.44826e+06	5363000
TG(18:0_18:0_18:1)	TG	2	888.815	C57 H108 O6	31.783	P	3337000	3.5899e+06	3.41683e+06	4.56444e+07	4.85206e+07	4.74644e+07
TG(18:0_18:0_20:3)	TG	3	912.815	C59 H108 O6	31.498	P	18920	8508.37	0.893459	211756	225746	194783
TG(18:0_18:1_18:1)	TG	2	886.799	C57 H106 O6	30.918	P	20880000	1.97177e+07	2.06784e+07	2.55395e+08	2.55967e+08	2.61261e+08
TG(18:0_18:1_18:1)	TG	2	886.799	C57 H106 O6	31.134	P	2432000	1.16392e+06	901908	1.50196e+07	1.58573e+07	1.04298e+07
TG(18:0_18:1_18:2)	TG	3	884.783	C57 H104 O6	30.538	P	62920	169924	128985	1.18235e+06	2.13439e+06	1.45803e+06
TG(18:0_18:1_20:0)	TG	1	916.846	C59 H112 O6	32.549	P	191900	188174	181367	3.15014e+06	3.41952e+06	3.42309e+06
TG(18:0_18:1_20:2)	TG	3	912.815	C59 H108 O6	31.097	P	494700	359558	317111	5.68048e+06	6.36793e+06	6.36878e+06
TG(18:0_18:1_20:3)	TG	3	910.799	C59 H106 O6	30.609	P	406500	472868	424340	4.93645e+06	4.90334e+06	5.06678e+06
TG(18:0_18:1_22:3)	TG	2	938.83	C61 H110 O6	31.199	P	137900	212912	203616	786403	806968	843544
TG(18:0_6:0_16:0)	TG	3	694.611	C43 H82 O6	26.389	P	231000	196447	122930	1.3331e+06	1.35915e+06	1.29304e+06
TG(18:0_6:0_18:1)	TG	3	720.627	C45 H84 O6	26.336	P	825700	718791	811083	7.01002e+06	7.14029e+06	6.81311e+06
TG(18:0_8:0_16:0)	TG	3	722.642	C45 H86 O6	27.395	P	16860	217616	113777	719764	785175	808756
TG(18:0_8:0_18:1)	TG	2	748.658	C47 H88 O6	27.338	P	507200	409035	287188	3.35135e+06	3.45477e+06	3428600
TG(18:0_9:0_18:1)	TG	2	762.674	C48 H90 O6	27.822	P	191900	219887	207911	698737	762101	685100
TG(18:0e_18:1_18:1)	TG	1	872.82	C57 H108 O5	32.171	P	0	65455.3	56923.7	937473	1.03259e+06	1.06502e+06
TG(18:1_10:1_18:1)	TG	4	772.658	C49 H88 O6	26.256	P	687000	446832	468133	8.07106e+06	8.11134e+06	7.72589e+06
TG(18:1_10:2_18:1)	TG	2	770.642	C49 H86 O6	25.529	P	51690	9846.68	2225.55	1.01414e+06	1.01079e+06	239596
TG(18:1_12:2_18:1)	TG	2	798.674	C51 H90 O6	26.517	P	66890	114445	4166.66	3.38694e+06	3.4772e+06	4402000
TG(18:1_17:1_18:1)	TG	2	870.768	C56 H102 O6	29.574	P	1092000	1.31478e+06	920918	1.03549e+07	1.09572e+07	9.37922e+06
TG(18:1_17:1_18:1)	TG	2	870.768	C56 H102 O6	29.81	P	42490	57044.2	539032	1.71967e+06	1.64086e+06	1.81109e+06
TG(18:1_17:1_18:2)	TG	3	868.752	C56 H100 O6	28.865	P	40440	19571.7	15721.8	1.33957e+06	1.3912e+06	1.39638e+06
TG(18:1_17:1_18:2)	TG	3	868.752	C56 H100 O6	29.035	P	44730	25460.2	29662.3	410508	405407	413333
TG(18:1_18:1_18:1)	TG	3	884.783	C57 H104 O6	30	P	33660000	3.67912e+07	3.46471e+07	3.90128e+08	3.96754e+08	3.97489e+08
TG(18:1_18:1_18:2)	TG	3	882.768	C57 H102 O6	29.049	P	709.9	2094.24	46581	461943	777804	439167
TG(18:1_18:1_18:2)	TG	3	882.768	C57 H102 O6	29.36	P	3441000	3.59639e+06	3.83856e+06	6.52478e+07	6.84545e+07	6.90956e+07
TG(18:1_18:1_20:2)	TG	3	910.799	C59 H106 O6	30.213	P	2051000	1.46402e+06	1.33632e+06	1.5052e+07	1.4553e+07	1.54966e+07
TG(18:1_18:1_20:3)	TG	2	908.783	C59 H104 O6	29.672	P	1166000	924647	1.15185e+06	1.78534e+07	1.86968e+07	1.88204e+07
TG(18:1_18:1_21:1)	TG	1	926.83	C60 H110 O6	29.773	P	32170	69324.2	58873.9	732380	766908	727467
TG(18:1_18:1_22:0)	TG	1	942.861	C61 H114 O6	32.372	P	92730	145672	153275	2.55266e+06	2.77087e+06	1.24103e+06
TG(18:1_18:1_22:2)	TG	2	938.83	C61 H110 O6	30.861	P	99840	201800	187422	1.69509e+06	1.86455e+06	1.95576e+06
TG(18:1_18:1_22:3)	TG	1	936.815	C61 H108 O6	30.322	P	405500	309351	379984	2.41808e+06	2.47763e+06	3.13376e+06
TG(18:1_18:1_22:6)	TG	1	930.768	C61 H102 O6	28.602	P	9770	15735.2	24543.7	395951	480399	524589
TG(18:1_18:1_24:0)	TG	1	970.893	C63 H118 O6	33.308	P	0	20764	21086.8	742085	802161	894178
TG(18:1_18:1_24:1)	TG	1	968.877	C63 H116 O6	32.319	P	85950	35931.4	86811.3	1.04617e+06	1.14059e+06	1.15079e+06
TG(18:1_18:1_24:2)	TG	1	966.861	C63 H114 O6	31.565	P	0	0.00648875	6380.94	428624	520779	440889
TG(18:1e_16:0_16:0)	TG	1	818.773	C53 H102 O5	31.452	P	260500	295563	273811	916769	991564	1.01956e+06
TG(18:1e_18:1_18:1)	TG	1	870.804	C57 H106 O5	31.288	P	63530	100089	36667.7	602661	566288	642733
TG(19:1_18:1_18:1)	TG	1	898.799	C58 H106 O6	30.421	P	134500	392488	376745	1.77175e+06	1.83539e+06	1.73531e+06
TG(20:0_18:1_18:1)	TG	1	914.83	C59 H110 O6	31.657	P	1098000	1.09984e+06	1.02371e+06	1.56278e+07	1.65111e+07	1.69639e+07
TG(20:1_18:1_18:1)	TG	3	912.815	C59 H108 O6	30.813	P	1977000	2.06748e+06	2.01644e+06	3.05503e+07	3.10064e+07	32550000
TG(20:1_18:1_20:1)	TG	1	940.846	C61 H112 O6	31.582	P	177900	293373	318660	3.7363e+06	2.78946e+06	4092000
TG(34:0)	TG	2	610.517	C37 H70 O6	22.419	P	13250	1734.12	30155.1	260344	245071	204634
TG(4:0_14:0_16:0)	TG	2	610.517	C37 H70 O6	22.169	P	5478	367507	225723	1.12413e+06	1.15533e+06	1.00096e+06
TG(4:0_14:0_16:1)	TG	3	608.502	C37 H68 O6	20.387	P	672800	383242	386532	1.24705e+06	1.24474e+06	1.09981e+06
TG(4:0_14:0_16:1)	TG	3	608.502	C37 H68 O6	20.701	P	8565	81352.7	122578	702943	702491	628956
TG(4:0_14:1_16:0)	TG	3	608.502	C37 H68 O6	20.548	P	2216	52161.4	856.848	16792.3	113354	121417
TG(4:0_16:0_16:0)	TG	2	638.548	C39 H74 O6	23.839	P	98350	942491	980059	4.72942e+06	4.35852e+06	4.05756e+06
TG(4:0_16:0_16:1)	TG	3	636.533	C39 H72 O6	22.221	P	4411000	3.86811e+06	4.04486e+06	1.9859e+07	1.97191e+07	1.82349e+07
TG(4:0_16:0_16:1)	TG	3	636.533	C39 H72 O6	22.432	P	374000	248195	265503	2.61024e+06	2.54333e+06	2.29951e+06
TG(4:0_16:0_18:0)	TG	3	666.58	C41 H78 O6	25.346	P	410500	348851	302748	1.9115e+06	1.65816e+06	1.73634e+06
TG(4:0_16:0_18:1)	TG	2	664.564	C41 H76 O6	23.809	P	7716000	7.14817e+06	7.03361e+06	4.49327e+07	4.64375e+07	4.14711e+07
TG(4:0_16:1_16:1)	TG	2	634.517	C39 H70 O6	20.484	P	173100	914914	920213	3.67808e+06	4.35852e+06	3.90944e+06
TG(4:0_16:1_16:1)	TG	2	634.517	C39 H70 O6	20.699	P	314200	195555	205587	1.48611e+06	1.54792e+06	1.34161e+06
TG(4:0_16:1_18:1)	TG	2	662.548	C41 H74 O6	22.234	P	2610000	2.18671e+06	2.30722e+06	1.47544e+07	1.49215e+07	1.35022e+07
TG(4:0_16:1_18:1)	TG	2	662.548	C41 H74 O6	22.426	P	242300	243328	237200	2.65261e+06	2.67504e+06	2.48758e+06
TG(4:0_16:1_18:2)	TG	1	660.533	C41 H72 O6	21.098	P	153200	95790.2	5425.53	1.1623e+06	1.11399e+06	1.04746e+06
TG(4:0_18:0_18:1)	TG	3	692.596	C43 H80 O6	25.306	P	1126000	1.00981e+06	978651	7.3788e+06	7.15631e+06	6.60989e+06
TG(4:0_18:1_18:1)	TG	3	690.58	C43 H78 O6	23.8	P	2811000	2.36434e+06	2.31638e+06	1.96746e+07	1.85526e+07	1.77182e+07
TG(6:0_18:1_18:1)	TG	3	718.611	C45 H82 O6	24.934	P	2308000	2.24673e+06	2.08122e+06	2.66685e+07	2.70677e+07	2.36496e+07
TG(6:0_18:1_18:1)	TG	3	718.611	C45 H82 O6	25.234	P	214500	224186	182705	1.67147e+06	1.87256e+06	1.75322e+06
TG(8:0_18:1_18:1)	TG	2	746.642	C47 H86 O6	26.043	P	1238000	1.42834e+06	1.27436e+06	1.47285e+07	1.55657e+07	14849000
TG(9:0_18:1_18:1)	TG	1	760.658	C48 H88 O6	26.586	P	648800	587313	645769	3.65543e+06	3.94831e+06	3.91633e+06

## Sheet: Sheet1
Row Labels	Sum of A1	Sum of A2	Sum of A3	Sum of B1	Sum of B2	Sum of B3
Cer	19526800	1.82529e+07	1.39184e+07	9.44136e+06	1.21893e+07	1.09478e+07
ChE	78574000	8.0161e+07	7.64031e+07	1.0919e+08	4.47285e+07	4.23608e+07
Co	145100	136020	118494	410508	310673	373033
DG	39266672	2.57105e+07	2.26544e+07	3.34795e+07	3.164e+07	4.92352e+07
LPC	465700	617080	360622	399833	435532	682344
LPE	78770	414258	1.36573e+06	1.96287e+06	40003.9	76077.1
PC	127899203	1.19572e+08	8.3743e+07	1.43142e+08	1.69929e+08	1.74939e+08
PE	3.39479e+06	3.19765e+06	1.35583e+06	2.20544e+06	8.53776e+06	1.09819e+07
PS	2787000	2.51358e+06	1.90731e+06	2.75742e+06	3.5381e+06	3.42412e+06
SM	52542600	3.87898e+07	2.40865e+07	1.57151e+07	1.97308e+07	1.91094e+07
TG	5.77168e+08	5.67018e+08	5.8695e+08	5.13164e+09	5.35424e+09	5.36274e+09
