# Supplementary material for: Exosomal miR-1304-3p promotes breast cancer progression in African Americans by activating cancer-associated adipocytes
Source: Nat Commun. 2022 Dec 14;13:7734. doi: 10.1038/s41467-022-35305-2 (PMC9751138; doi:10.1038/s41467-022-35305-2)
Supplement: Supplementary file 5 — Reporting Summary [file 41467_2022_35305_MOESM5_ESM.xlsx]

## Sheet: 1d
AA	CA
2.39079	0.247775
0	0
3.04814	0
0	0
0	0.1736
0.9854	1.2564
2.24335	0
5.35389	0.3508
0	0
1.33443	1.0883
4.14599	0
1.89669	0.2003
0.87972	0.1839
2.27906	0.3402
0.374	0
0.2567	0.4672
0	0.983923
2.11794	0.4016
2.86018	0
0	0.3588
2.10013	0
0	0
3.56263	0
3.29273	0
1.9808	0
0	0
0	0
0	0
0	0.3723
2.94035	0
3.59576	0.4183
1.92679	0.9909
4.05574	0
0	0
0.702402	0
2.56431	0
0	0
0.1957	0
2.00635	0
1.03395	0.8694
0.813978	0
4.39011	0
0.1956	0.1768
0	0
0	2.14724
1.63938	0.421694
2.91614	1.1916
1.2501	0.4425
0	1.0257
4.09499	0
0.2511	0
2.56097	0
0.5102	0.88594
0	0
3.65039	0
3.65682	0
1.84663	0
3.82481	0
4.29282	0
0	0
0.820513	0.922267
1.92103	0.15
0	0.1419
2.40293	0
1.16172	0.406
0	0
0.3828	0
0.487938	0
0	0.1522
0.676265	0.439636
3.09904	0.871881
5.05727	0.2107
1.50264	0.683115
0	0.2876
0	0.449825
0	0.492732
1.52881	0.1794
3.70375	0
0	0
0	0
0	0
1.48489	0
4.62552	0
0.664215	0
5.13	0.2297
1.55747	0
0.3944	0.307812
2.33985	0.825858
3.85235	0
0.3939	0
0.953262	0.5877
4.6221	0.5692
0.2622	0.4149
4.29819	0.5022
5.04109	0
0.2682	1.0135
2.41434	0
1.73303	0.4203
0.1911	0
4.52317	0
0.2363	0.643467
0.2656	0
2.84255	1.99632
0.4336	0.994119
2.76649	2.43162
0.2042	2.13222
1.10623	0.4831
0.1746	0
0.2995	0.3732
3.28123	0.3633
0.384462	1.69534
0.574	0
1.92537	2.69312
3.68279	0
5.44329	0
0	0
1.73665	0
0	0
1.66336	0
0	0
0	0.4411
0	0
0.2809	0
3.02763	0.8841
4.26726	0
1.23928	0.7415
0	1.49609
2.63884	0.817798
0.251	0.4416
2.23287	1.38559
0.2103	0.786034
0.1762	1.81147
0	1.1049
2.11521	0.2277
0.714502	0
1.73158	0
0	0
0	0
2.3553	0
0.1451	0
0	0
0	0.0939
	0.266143
	0.2866
	0
	0.318
	0
	0.2589
	0
	1.0517
	0
	0.8706
	0
	0
	0
	0
	0
	0
	0.3112
	0
	0
	0.3757
	0
	0
	0.7928
	0
	0
	0
	0
	0.971764
	0
	0.4051
	0.550585
	0
	0.6425
	0.3654
	0.6204
	1.48434
	0.383932
	0
	0.686169
	0
	0.3159
	0.8128
	0.8819
	0.8185
	0.7907
	0
	0
	1.30767
	0.74749
	0.5583
	1.4357
	0
	0
	0.9335
	0.9327
	1.3461
	0
	0
	0
	0
	0
	0.6876
	0.4416
	0
	0
	0
	0.6238
	0
	0.3619
	0.987137
	0
	0.4515
	0
	0
	0.5591
	0.4177
	0
	1.58177
	0
	1.43548
	0.1657
	0
	1.3164
	0.465079
	0
	0.253848
	0.1873
	0
	0.1929
	0
	0
	2.00528
	0
	0
	0
	0.662422
	0
	0
	0
	0
	0.1008
	1.05743
	3.06831
	0.4225
	0
	0.6433
	0
	0
	0.524745
	0
	0
	0
	0
	0
	0
	0
	0.3437
	0
	0.45852
	0
	0
	0
	0
	0
	0
	0.5083
	0.2785
	0
	0
	0
	0
	0.5242
	0
	0.4802
	0.809033
	0
	0
	0.3116
	0.956725
	0
	0.264
	0.689735
	0
	0
	3.8254
	0.416
	0.3387
	0
	0
	0
	0.3842
	0
	1.7225
	0
	0.604997
	0
	0
	0.401521
	0.4793
	0.3217
	0.292409
	0.614
	0
	0.591527
	0
	0
	0
	0
	0.1391
	0.1096
	0
	1.31483
	0
	0.5043
	0.67919
	0.4366
	1.01604
	0.453
	0.3068
	0.2418
	0.6712
	1.23553
	0.4785
	0.8754
	0
	0
	0
	0.292
	1.2998
	0.84951
	1.26114
	0.4989
	0.8835
	0.4911
	0
	0.3837
	0
	0.4249
	0.590412
	0
	0.6198
	0
	0
	0
	0
	1.67612
	0.3233
	0
	0
	0
	0
	0
	0.283
	0.3375
	0.9438
	0
	0.3092
	2.18728
	0.3724
	0.475067
	0
	0
	0
	0
	0
	0
	0
	0
	0.1261
	0.1657
	0
	0
	0
	0.5216
	0
	5.51111
	0
	0
	2.15172
	0
	0
	0.3018
	0
	1.003
	0.1953
	0
	0
	0.622
	0
	0
	0.514564
	0
	0.5482
	0
	0
	0
	0
	0
	0.4407
	0.573
	0.4928
	0
	0.1234
	0
	0
	0.3605
	0
	0
	0
	0
	0
	2.19482
	1.32898
	0
	0.2217
	1.82065
	0
	0
	0
	0
	0
	0.2572
	2.15082
	0.1377
	0
	0
	0
	0
	0
	0
	0
	0.3269
	0.3735
	0
	0
	0
	0
	0.422973
	0
	0
	0.2636
	0
	0.3707
	1.37461
	0.1861
	0.4112
	0
	0.4344
	0
	0
	0
	0.561432
	0
	0
	0.0973
	0
	0.564814
	0
	0
	0
	0
	0
	0
	0.2795
	0
	0
	0
	0
	0
	0
	0
	0.9408
	0.183
	0.588676
	0.640466
	0
	0

## Sheet: 1e
AA normal	AA Cancer	CA normal	CA Cancer
0.683038	0.403246	0	0
0	4.15722	0	0
0	0	0	0
0	3.87267	0	2.88e-08
0	0.363729	0	0.011873
0	0.307559	0	0.207162
0.818753	1	0	0.672259
0.170345	2.78407	0	0.312499
0.061568	1.86771	0.390597	0.55886
	1.29364	0	0
	0	0	0
	0.005151		0
	0.932257		0.08953
	0		0.314669
	0		0
	0		0
	0.055394		0
	0		0
	0		0
			0

## Sheet: 1f
MCF10A	T47D	MCF7	SKBr3	MDAMB231	MDAMB468	HCC1500	HCC1569	HCC1806	HCC70	MDAMB175
0.000558	0.000736	1.42e-06	0.035912	0.004139	0.098526	0.549346	0.40675	4.33849	1.1062	0.117389
0.000932	0.000731	1.48e-06	0.018373	0.00467	0.099671	0.560789	0.391755	3.727	1.18305	0.128043
0.000205	0.000765	1.37e-06	0.023505	0.004804	0.099609	0.587099	0.459544	2.85599	1.17498	0.11577

## Sheet: 1g
AA					CA
PFI.time	High	Low			PFI.time	High	Low
1780	0				1039	0
2989	1				1309	0
608	0				584	0
155	1				3021	0
2155	0				1136	1
694	0				305	1
760	0				1025	0
996	0				1266	0
250	0				918	0
3342	0				738	0
3959	0				588	1
0	0				662	0
2770	0				2558	0
994	1				59	0
266	0				3030	0
532	0				488	0
3472	0				2618	0
1062	0				428	0
1104	0				2192	1
2371	0				2976	0
456	1				991	0
285	0				1692	0
679	0				1688	1
441	0				3203	0
441	0				2193	0
1523	0				1556	0
1448	0				21	0
275	1				1174	1
313	0				75	1
1120	1				811	0
742	0				640	0
447	0				450	0
450	0				434	0
302	0				974	0
511	0				661	0
2596	0				2838	0
2108	0				2654	0
715	0				410	0
4005	0				3945	0
518	0				345	0
1604	0				971	1
1712	0				2513	0
1290	1				300	0
562	0				544	1
1546	0				322	0
421	0				763	1
965	0				3603	0
417	0				2255	0
644	0				499	0
317	0				1138	0
596	0				347	0
635	0				224	1
574	1				1563	0
2041	0				654	1
	0				174	1
216	0				2561	1
529	0				710	0
1301	0				149	0
1001	0				188	1
187	0				675	0
1208	0				3088	0
1303	1				556	1
403	0				726	0
682	1				10	0
2165	1				652	0
5	0				3202	0
293	0				1001	0
489	0				441	0
413	0				2296	0
1596	0				1093	0
510	0				2707	0
996	0				2207	0
3364	0				3430	0
51	0				506	0
574	0				365	1
504	0				1620	0
2306	0				762	0
1229	0				1246	0
376	0				1042	0
1516	1				1728	0
1210	1				989	0
440	0				431	1
1673	0				2381	0
463	0				488	0
594	0				959	0
626	0				78	0
1439	0				2156	0
192	1				1640	0
1220	0				307	0
2596	0				397	0
258	1				381	0
952	0				393	0
802	1				467	0
215	0				2515	0
572	0				1417	0
889	0				1842	0
641	0				402	0
80	0				2019	0
348	1				1927	0
614	0				1148	0
323	0				2372	0
629	0				1369	0
477	0				552	0
116	1				463	0
1474		0			1120	0
303		0			339	0
3015		0			783	0
1102		0			1359	0
1532		0			2953	0
666		0			762	0
722		0			1449	0
545		0			471	0
448		0			694	0
368		0			3072	0
326		0			664	0
987		0			410	0
455		0			2109	0
34		0			1800	0
1234		0			1873	0
2965		0			2534	0
2072		0			639	0
320		0			1009	0
567		0			2273	1
972		0			602	0
2240		0			627	0
597		1			3128	0
252		0			1694	1
931		0			1414	1
1179		0			647	0
1043		0			451	0
538		0			1163	0
973		0			3091	0
714		0			554	0
528		0			225	0
428		0			431	0
858		0			291	1
8		0			541	0
586		0			552	0
525		0			1673	1
424		0			503	0
2033		0			622	0
1611		0			2645	0
					2255	0
					2767	0
					2190	0
					499	0
					430	0
					1926	0
					630	0
					1871	0
					477	0
					2971	0
					865	0
					3276	0
					2282	0
					1644	0
					2991	0
					2965	0
					1189	0
					1516	0
					1196	0
					611	0
					2348	0
					466	0
					1810	1
					554	0
					1563	0
					519	0
					1185	0
					1363	0
					1682	0
					2136	0
					1026	0
					70	0
					2311	0
					786	0
					49	0
					591	0
					456	0
					968	1
					1133	0
					681	1
					727	0
					1233	0
					496	0
					2406	0
					3418	0
					1001	0
					1120	0
					1808	1
					1318	0
					1	0
					2605	0
					1186	0
					734	0
					1364	1
					755	0
					160	0
					1119	0
					2590	0
					3492	0
					883	0
					707	0
					795	1
					1463	0
					3121	0
					856	0
					496	0
					1234	0
					766		1
					492		0
					926		0
					3247		0
					975		0
					21		1
					431		0
					551		0
					1198		0
					4894		0
					4267		0
					4233		0
					4203		1
					3736		0
					3669		1
					3660		0
					3519		0
					3462		1
					3361		0
					3283		0
					3256		0
					3159		0
					3152		0
					3112		0
					3102		0
					3035		0
					3014		1
					2868		0
					2856		0
					2798		0
					2763		1
					2712		0
					2653		0
					2632		0
					2632		0
					2629		0
					2612		0
					2559		0
					2535		0
					2520		0
					2365		0
					2330		0
					2278		0
					2236		0
					2197		0
					2191		0
					2164		0
					2161		0
					2140		0
					2127		0
					2009		0
					1996		0
					1935		0
					1935		0
					1928		0
					1919		0
					1914		0
					1882		0
					1855		0
					1847		0
					1783		0
					1759		0
					1732		0
					1709		1
					1692		0
					1688		0
					1648		0
					1642		1
					1631		0
					1619		1
					1612		0
					1611		0
					1611		0
					1508		1
					1467		0
					1461		0
					1434		0
					1430		0
					1419		0
					1388		0
					1353		1
					1351		0
					1330		0
					1326		0
					1325		0
					1324		0
					1304		1
					1286		0
					1285		0
					1275		0
					1272		0
					1269		0
					1248		0
					1239		0
					1232		0
					1224		0
					1206		0
					1167		0
					1162		0
					1161		0
					1148		0
					1142		0
					1123		1
					1112		0
					1101		0
					1094		1
					1088		0
					1085		0
					1063		0
					1059		0
					1034		1
					1026		0
					1015		0
					1013		0
					1005		0
					1004		0
					1000		0
					984		0
					976		0
					954		0
					912		0
					890		0
					867		0
					860		0
					847		0
					839		0
					820		0
					812		0
					803		0
					795		0
					792		0
					790		1
					785		1
					785		0
					780		1
					767		0
					765		0
					762		0
					759		0
					754		0
					747		0
					727		0
					725		0
					714		0
					707		0
					706		0
					703		0
					683		0
					681		0
					677		0
					675		0
					659		0
					658		0
					648		0
					646		0
					643		0
					635		0
					635		0
					626		0
					620		0
					616		0
					612		0
					612		1
					612		0
					611		0
					606		0
					600		0
					598		0
					595		0
					595		0
					592		0
					588		0
					588		0
					586		1
					584		0
					584		0
					577		0
					576		0
					575		0
					574		0
					568		0
					565		0
					563		0
					554		0
					552		0
					541		0
					538		0
					536		1
					532		0
					532		0
					530		0
					530		0
					528		0
					526		0
					524		1
					523		0
					522		0
					519		0
					509		0
					501		0
					482		0
					480		0
					475		0
					472		0
					461		0
					454		0
					448		0
					447		0
					446		0
					443		1
					442		0
					439		0
					437		0
					434		1
					433		0
					426		0
					425		0
					419		1
					418		0
					412		0
					409		0
					405		0
					404		0
					403		0
					398		0
					396		1
					395		0
					377		1
					375		0
					373		0
					373		0
					371		0
					366		0
					364		0
					361		1
					350		0
					348		0
					343		0
					337		0
					336		0
					336		0
					322		0
					313		0
					302		1
					301		1
					295		0
					288		0
					287		0
					275		0
					268		1
					259		0
					222		0
					217		0
					207		1
					200		0
					197		0
					186		0
					181		1
					174		1
					172		0
					118		0
					92		0
					90		1
					84		0
					54		1
					40		0
					34		0
					26		0
					24		0
					0		0

## Sheet: 2b
Ctr	miR1304
1	3.38698
0.874583	4.26733
1.14605	3.13109

## Sheet: 2d
Day	ctr										miR1304
10	13.5	17.64	16.2	20.48	42.336	32	18	23.328	19.22	18	10	10	19.456	27.436	42.4	36.8	32.4625	18	4	20.48
14	13.5	13.5	27	60.75	62.5	62.5	13.5	13.5	13.5	40	52	44	90.75	83.1875	68.75	81.25	48	32	13.5	32
18	13.5	32	105.875	153	253.125	98.3125	4	13.5	18	117	151.38	128.562	258.57	239.062	232.375	239.062	232.375	117	32	196
22	56	304.2	323.438	487.688	564.062	281.25	39.8125	42.875	62.5	465.75	451.562	433.5	541.5	532.475	505.75	496.375	672.28	304	281.25	259.2
26	1982.39	1404	752.72	1935.48	744.15	600.163	376.65	405	285.66	301.18	4563	4079.3	1885.36	1885.36	1260.33	1008.94	1507.18	1372.88	1250.6	1058.22

## Sheet: 2e
Ctr	miR1304
0.301	2.953
0.854	1.408
0.947	1.271
1.114	1.169
1.479	2.344
0.515	1.658
0.22	1.643
0.415	0.921
0.339	1.288
0.532	1.101

## Sheet: 2f
Day	Ctr								miR1304
0	0.00169	0.00298	0.0102	0.0248	0.0279	0.00969	0.00351	0.0113	0.00486	0.00783	0.00812	0.00751	0.00175	0.0026	0.00632	0.0124	0.00211	0.00145
10	0.00855	0.0469	0.0586	0.0765	0.021	0.0214	0.0183	0.0596	0.168	0.0427	0.0353	0.0477	0.0731	0.0797	0.0481	0.0204	0.01	0.0171
14	0.00349	0.0244	0.00995	0.0255	0.002	0.00884	0.00276	0.0322	0.156	0.0856	0.0708	0.0379	0.0936	0.0958	0.119	0.0452	0.0503	0.115
18	0.0516	0.155	0.0304	0.0289	0.0109	0.0919	0.00601	0.0439	0.16	0.0779	0.0671	0.0701	0.131	0.142	0.056	0.0708	0.0506	0.094
22	0.32	0.961	0.28	0.309	0.0967	0.401	0.0903	0.808	2.65	1.23	0.831	0.956	1.16	0.985	1.51	0.862	0.794	1.17
26	0.927	0.956	1.5	1.52	0.117	0.285	0.0251	0.337	2.4	1.52	0.781	0.717	1.92	1.6	1.95	0.862	1.04	0.709

## Sheet: 2g
Ctr	miR1304
0.07253	13.1
0.1525	1.55
0.4497	0.269
0.1959	0.692

## Sheet: 2h
Ctr	miR1304
7	6
6	9
6	13
5	14
8	12
9	15
7	13
9	18
8	14
10	13
6	7
3	20
12	5
7	12
6	6
5	10
3	12
5	10
3	8
4	10

[truncated: 79 more sheets: 3a, 3c, 3d, 3e, 3f, 3g, 3h, 4b, 4c, 4d, 4e, 5b, 5c, 5d, 5e, 5f, 5h, 6a, 6f, 6g …]
